# Supplementary material for: A Phase Ib Expansion Cohort Evaluating Aurora A Kinase Inhibitor Alisertib and Dual TORC1/2 Inhibitor Sapanisertib in Patients with Advanced Solid Tumors
Source: Cancers (Basel). 2024 Apr 10;16(8):1456. doi: 10.3390/cancers16081456 (PMC11048245; doi:10.3390/cancers16081456)
Supplement: Supplementary file 1 [file cancers-16-01456-s001.zip]

Archive with 1 entries (1 files):
- cancers-2889405-supplementary.pdf
